# Supplementary material for: A Riboflavin‐Derived Flavinium Salt Mediates Chemoselective Methylation Reactions
Source: Chemistry. 2025 Dec 21;32(5):e03590. doi: 10.1002/chem.202503590 (PMC12865148; doi:10.1002/chem.202503590)
Supplement: Supplementary file 2 — Supporting file 2: chem70586‐sup‐0002‐DataFile‐ee.zip [file CHEM-32-e03590-s001.zip]

Archive with 1,357 entries (1,155 files):
- NMR FIDs/
- NMR FIDs/10/
- NMR FIDs/10/10/
- NMR FIDs/10/10/acqu
- NMR FIDs/10/10/acqus
- NMR FIDs/10/10/audita.txt
- NMR FIDs/10/10/fid
- NMR FIDs/10/10/format.temp
- NMR FIDs/10/10/fq1list
- NMR FIDs/10/10/pdata/
- NMR FIDs/10/10/pdata/1/
- NMR FIDs/10/10/pdata/1/outd
- NMR FIDs/10/10/pdata/1/proc
- NMR FIDs/10/10/pdata/1/procs
- NMR FIDs/10/10/pdata/1/title
- NMR FIDs/10/10/precom.output
- NMR FIDs/10/10/prosol_History
- NMR FIDs/10/10/pulseprogram
- NMR FIDs/10/10/scon2
- NMR FIDs/10/10/shimvalues
- NMR FIDs/10/10/specpar
- NMR FIDs/10/10/stanprogram5088
- NMR FIDs/10/10/uxnmr.info
- NMR FIDs/10/10/uxnmr.par
- NMR FIDs/10/11/
- NMR FIDs/10/11/acqu
- NMR FIDs/10/11/acqus
- NMR FIDs/10/11/audita.txt
- NMR FIDs/10/11/cpdprg2
- NMR FIDs/10/11/fid
- NMR FIDs/10/11/format.temp
- NMR FIDs/10/11/fq1list
- NMR FIDs/10/11/pdata/
- NMR FIDs/10/11/pdata/1/
- NMR FIDs/10/11/pdata/1/outd
- NMR FIDs/10/11/pdata/1/proc
- NMR FIDs/10/11/pdata/1/procs
- NMR FIDs/10/11/pdata/1/title
- NMR FIDs/10/11/precom.output
- NMR FIDs/10/11/prosol_History
- NMR FIDs/10/11/pulseprogram
- NMR FIDs/10/11/scon2
- NMR FIDs/10/11/shimvalues
- NMR FIDs/10/11/specpar
- NMR FIDs/10/11/stanprogram5088
- NMR FIDs/10/11/uxnmr.info
- NMR FIDs/10/11/uxnmr.par
- NMR FIDs/11/
- NMR FIDs/11/10/
- NMR FIDs/11/10/acqu
- NMR FIDs/11/10/acqus
- NMR FIDs/11/10/audita.txt
- NMR FIDs/11/10/fid
- NMR FIDs/11/10/format.temp
- NMR FIDs/11/10/fq1list
- NMR FIDs/11/10/pdata/
- NMR FIDs/11/10/pdata/1/
- NMR FIDs/11/10/pdata/1/1i
- NMR FIDs/11/10/pdata/1/1r
- NMR FIDs/11/10/pdata/1/auditp.txt
- NMR FIDs/11/10/pdata/1/intrng
- NMR FIDs/11/10/pdata/1/outd
- NMR FIDs/11/10/pdata/1/proc
- NMR FIDs/11/10/pdata/1/procs
- NMR FIDs/11/10/pdata/1/title
- NMR FIDs/11/10/prosol_History
- NMR FIDs/11/10/pulseprogram
- NMR FIDs/11/10/scon2
- NMR FIDs/11/10/shimvalues
- NMR FIDs/11/10/specpar
- NMR FIDs/11/10/uxnmr.info
- NMR FIDs/11/10/uxnmr.par
- NMR FIDs/11/10-2/
- NMR FIDs/11/10-2/acqu
- NMR FIDs/11/10-2/acqus
- NMR FIDs/11/10-2/audita.txt
- NMR FIDs/11/10-2/cpdprg2
- NMR FIDs/11/10-2/fid
- NMR FIDs/11/10-2/format.temp
- NMR FIDs/11/10-2/fq1list
- NMR FIDs/11/10-2/pdata/
- NMR FIDs/11/10-2/pdata/1/
- NMR FIDs/11/10-2/pdata/1/1i
- NMR FIDs/11/10-2/pdata/1/1r
- NMR FIDs/11/10-2/pdata/1/auditp.txt
- NMR FIDs/11/10-2/pdata/1/intrng
- NMR FIDs/11/10-2/pdata/1/outd
- NMR FIDs/11/10-2/pdata/1/parm.txt
- NMR FIDs/11/10-2/pdata/1/peaklist.xml
- NMR FIDs/11/10-2/pdata/1/peakrng
- NMR FIDs/11/10-2/pdata/1/peaks
- NMR FIDs/11/10-2/pdata/1/proc
- NMR FIDs/11/10-2/pdata/1/procs
- NMR FIDs/11/10-2/pdata/1/title
- NMR FIDs/11/10-2/prosol_History
- NMR FIDs/11/10-2/pulseprogram
- NMR FIDs/11/10-2/scon2
- NMR FIDs/11/10-2/shimvalues
- NMR FIDs/11/10-2/specpar
- NMR FIDs/11/10-2/uxnmr.info
- NMR FIDs/11/10-2/uxnmr.par
- NMR FIDs/11/11/
- NMR FIDs/11/11/acqu
- NMR FIDs/11/11/acqus
- NMR FIDs/11/11/audita.txt
- NMR FIDs/11/11/cpdprg2
- NMR FIDs/11/11/fid
- NMR FIDs/11/11/format.temp
- NMR FIDs/11/11/fq1list
- NMR FIDs/11/11/pdata/
- NMR FIDs/11/11/pdata/1/
- NMR FIDs/11/11/pdata/1/outd
- NMR FIDs/11/11/pdata/1/proc
- NMR FIDs/11/11/pdata/1/procs
- NMR FIDs/11/11/pdata/1/title
- NMR FIDs/11/11/precom.output
- NMR FIDs/11/11/prosol_History
- NMR FIDs/11/11/pulseprogram
- NMR FIDs/11/11/scon2
- NMR FIDs/11/11/shimvalues
- NMR FIDs/11/11/specpar
- NMR FIDs/11/11/stanprogram2184
- NMR FIDs/11/11/uxnmr.info
- NMR FIDs/11/11/uxnmr.par
- NMR FIDs/12/
- NMR FIDs/12/10/
- NMR FIDs/12/10/acqu
- NMR FIDs/12/10/acqus
- NMR FIDs/12/10/audita.txt
- NMR FIDs/12/10/cpdprg2
- NMR FIDs/12/10/fid
- NMR FIDs/12/10/format.temp
- NMR FIDs/12/10/fq1list
- NMR FIDs/12/10/pdata/
- NMR FIDs/12/10/pdata/1/
- NMR FIDs/12/10/pdata/1/1i
- NMR FIDs/12/10/pdata/1/1r
- NMR FIDs/12/10/pdata/1/auditp.txt
- NMR FIDs/12/10/pdata/1/intrng
- NMR FIDs/12/10/pdata/1/outd
- NMR FIDs/12/10/pdata/1/proc
- NMR FIDs/12/10/pdata/1/procs
- NMR FIDs/12/10/pdata/1/title
- NMR FIDs/12/10/precom.output
- NMR FIDs/12/10/prosol_History
- NMR FIDs/12/10/pulseprogram
- NMR FIDs/12/10/scon2
- NMR FIDs/12/10/shimvalues
- NMR FIDs/12/10/specpar
- NMR FIDs/12/10/stanprogram13780
- NMR FIDs/12/10/uxnmr.info
- NMR FIDs/12/10/uxnmr.par
- NMR FIDs/12/10-2/
- NMR FIDs/12/10-2/acqu
- NMR FIDs/12/10-2/acqus
- NMR FIDs/12/10-2/audita.txt
- NMR FIDs/12/10-2/cpdprg2
- NMR FIDs/12/10-2/fid
- NMR FIDs/12/10-2/format.temp
- NMR FIDs/12/10-2/fq1list
- NMR FIDs/12/10-2/pdata/
- NMR FIDs/12/10-2/pdata/1/
- NMR FIDs/12/10-2/pdata/1/outd
- NMR FIDs/12/10-2/pdata/1/proc
- NMR FIDs/12/10-2/pdata/1/procs
- NMR FIDs/12/10-2/pdata/1/title
- NMR FIDs/12/10-2/prosol_History
- NMR FIDs/12/10-2/pulseprogram
- NMR FIDs/12/10-2/scon2
- NMR FIDs/12/10-2/shimvalues
- NMR FIDs/12/10-2/specpar
- NMR FIDs/12/10-2/uxnmr.info
- NMR FIDs/12/10-2/uxnmr.par
- NMR FIDs/12/11/
- NMR FIDs/12/11/acqu
- NMR FIDs/12/11/acqus
- NMR FIDs/12/11/audita.txt
- NMR FIDs/12/11/cpdprg2
- NMR FIDs/12/11/fid
- NMR FIDs/12/11/format.temp
- NMR FIDs/12/11/fq1list
- NMR FIDs/12/11/pdata/
- NMR FIDs/12/11/pdata/1/
- NMR FIDs/12/11/pdata/1/outd
- NMR FIDs/12/11/pdata/1/proc
- NMR FIDs/12/11/pdata/1/procs
- NMR FIDs/12/11/pdata/1/title
- NMR FIDs/12/11/precom.output
- NMR FIDs/12/11/prosol_History
- NMR FIDs/12/11/pulseprogram
- NMR FIDs/12/11/scon2
- NMR FIDs/12/11/shimvalues
- NMR FIDs/12/11/specpar
- NMR FIDs/12/11/stanprogram13780
- NMR FIDs/12/11/uxnmr.info
- NMR FIDs/12/11/uxnmr.par
- NMR FIDs/12-2/
- NMR FIDs/12-2/11/
- NMR FIDs/12-2/11/acqu
- NMR FIDs/12-2/11/acqus
- NMR FIDs/12-2/11/audita.txt
- NMR FIDs/12-2/11/cpdprg2
- NMR FIDs/12-2/11/fid
- NMR FIDs/12-2/11/format.temp
- NMR FIDs/12-2/11/fq1list
- NMR FIDs/12-2/11/pdata/
- NMR FIDs/12-2/11/pdata/1/
- NMR FIDs/12-2/11/pdata/1/outd
- NMR FIDs/12-2/11/pdata/1/proc
- NMR FIDs/12-2/11/pdata/1/procs
- NMR FIDs/12-2/11/pdata/1/title
- NMR FIDs/12-2/11/prosol_History
- NMR FIDs/12-2/11/pulseprogram
- NMR FIDs/12-2/11/scon2
- NMR FIDs/12-2/11/shimvalues
- NMR FIDs/12-2/11/specpar
- NMR FIDs/12-2/11/uxnmr.info
- NMR FIDs/12-2/11/uxnmr.par
- NMR FIDs/12-2/12/
- NMR FIDs/12-2/12/acqu
- NMR FIDs/12-2/12/acqus
- NMR FIDs/12-2/12/audita.txt
- NMR FIDs/12-2/12/fid
- NMR FIDs/12-2/12/format.temp
- NMR FIDs/12-2/12/fq1list
- NMR FIDs/12-2/12/pdata/
- NMR FIDs/12-2/12/pdata/1/
- NMR FIDs/12-2/12/pdata/1/outd
- NMR FIDs/12-2/12/pdata/1/proc
- NMR FIDs/12-2/12/pdata/1/procs
- NMR FIDs/12-2/12/pdata/1/title
- NMR FIDs/12-2/12/prosol_History
- NMR FIDs/12-2/12/pulseprogram
- NMR FIDs/12-2/12/scon2
- NMR FIDs/12-2/12/shimvalues
- NMR FIDs/12-2/12/specpar
- NMR FIDs/12-2/12/uxnmr.info
- NMR FIDs/12-2/12/uxnmr.par
- NMR FIDs/19/
- NMR FIDs/19/10/
- NMR FIDs/19/10/acqu
- NMR FIDs/19/10/acqus
- NMR FIDs/19/10/audita.txt
- NMR FIDs/19/10/fid
- NMR FIDs/19/10/format.temp
- NMR FIDs/19/10/pdata/
- NMR FIDs/19/10/pdata/1/
- NMR FIDs/19/10/pdata/1/1i
- NMR FIDs/19/10/pdata/1/1r
- NMR FIDs/19/10/pdata/1/auditp.txt
- NMR FIDs/19/10/pdata/1/cmcq
- NMR FIDs/19/10/pdata/1/outd
- NMR FIDs/19/10/pdata/1/proc
- NMR FIDs/19/10/pdata/1/procs
- NMR FIDs/19/10/pdata/1/title
- NMR FIDs/19/10/priority
- NMR FIDs/19/10/prosol_History
- NMR FIDs/19/10/pulseprogram
- NMR FIDs/19/10/scon2
- NMR FIDs/19/10/shimvalues
- NMR FIDs/19/10/specpar
- NMR FIDs/19/10/uxnmr.info
- NMR FIDs/19/10/uxnmr.par
- NMR FIDs/19/15/
- NMR FIDs/19/15/acqu
- NMR FIDs/19/15/acqus
- NMR FIDs/19/15/audita.txt
- NMR FIDs/19/15/cpdprg2
- NMR FIDs/19/15/fid
- NMR FIDs/19/15/format.temp
- NMR FIDs/19/15/pdata/
- NMR FIDs/19/15/pdata/1/
- NMR FIDs/19/15/pdata/1/1i
- NMR FIDs/19/15/pdata/1/1r
- NMR FIDs/19/15/pdata/1/auditp.txt
- NMR FIDs/19/15/pdata/1/intrng
- NMR FIDs/19/15/pdata/1/outd
- NMR FIDs/19/15/pdata/1/parm.txt
- NMR FIDs/19/15/pdata/1/peaklist.xml
- NMR FIDs/19/15/pdata/1/peakrng
- NMR FIDs/19/15/pdata/1/peaks
- NMR FIDs/19/15/pdata/1/proc
- NMR FIDs/19/15/pdata/1/procs
- NMR FIDs/19/15/pdata/1/title
- NMR FIDs/19/15/prosol_History
- NMR FIDs/19/15/pulseprogram
- NMR FIDs/19/15/scon2
- NMR FIDs/19/15/shimvalues
- NMR FIDs/19/15/specpar
- NMR FIDs/19/15/uxnmr.info
- NMR FIDs/19/15/uxnmr.par
- NMR FIDs/22/
- NMR FIDs/22/10/
- NMR FIDs/22/10/acqu
- NMR FIDs/22/10/acqus
- NMR FIDs/22/10/audita.txt
- NMR FIDs/22/10/cpdprg2
- NMR FIDs/22/10/fid
- NMR FIDs/22/10/format.temp
- NMR FIDs/22/10/pdata/
[truncated: 1,057 more entries]
