# Supplementary material for: A Riboflavin‐Derived Flavinium Salt Mediates Chemoselective Methylation Reactions
Source: Chemistry. 2025 Dec 21;32(5):e03590. doi: 10.1002/chem.202503590 (PMC12865148; doi:10.1002/chem.202503590)
Supplement: Supplementary file 2 — Supporting file 2: chem70586‐sup‐0002‐DataFile‐ee.zip [file CHEM-32-e03590-s001.zip › NMR FIDs/10/11/audita.txt]

##TITLE= Audit trail, TopSpin 3.6.2
##JCAMPDX= 5.01
##ORIGIN= Bruker BioSpin GmbH
##OWNER= nmrsu
$$ C:/data/akstorch/nmr/TL-23-15-VA/11/audita.txt
##AUDIT TRAIL=  $$ (NUMBER, WHEN, WHO, WHERE, PROCESS, VERSION, WHAT)
(   1,<2023-08-10 10:13:27.945 +0200>,<nmrsu>,<DESKTOP-905HGCL>,<go4>,<TopSpin 3.6.2>,
      <created by zg
	started at 2023-08-10 07:20:17.480 +0200,
	POWCHK enabled, PULCHK disabled,
       configuration hash MD5:
       74 D0 62 13 C2 3F 7C C2 B8 15 97 AA B9 86 5C 14
       data hash MD5: 64K
       8E 70 46 73 D4 78 DA 26 EA 1F 82 99 1B 88 17 EF>)
(   2,<2023-08-10 10:13:28.117 +0200>,<nmrsu>,<DESKTOP-905HGCL>,<audit>,<TopSpin 3.6.2>,
      <user comment:
       ICON-NMR User ID: akstorch
       data hash MD5: 64K
       8E 70 46 73 D4 78 DA 26 EA 1F 82 99 1B 88 17 EF>)
##END=

$$ hash MD5
$$ 6D E9 6D 1B 65 9D 6F D7 65 72 4E E2 73 13 A4 E8
