# Supplementary material for: A Riboflavin‐Derived Flavinium Salt Mediates Chemoselective Methylation Reactions
Source: Chemistry. 2025 Dec 21;32(5):e03590. doi: 10.1002/chem.202503590 (PMC12865148; doi:10.1002/chem.202503590)
Supplement: Supplementary file 2 — Supporting file 2: chem70586‐sup‐0002‐DataFile‐ee.zip [file CHEM-32-e03590-s001.zip › NMR FIDs/11/10/audita.txt]

##TITLE= Audit trail, TOPSPIN		Version 3.2
##JCAMPDX= 5.01
##ORIGIN= Bruker BioSpin GmbH
##OWNER= nmrsu
$$ C:/data/akstorch/nmr/TL-25-21 2D/10/audita.txt
##AUDIT TRAIL=  $$ (NUMBER, WHEN, WHO, WHERE, PROCESS, VERSION, WHAT)
(   1,<2025-01-27 17:11:39.285 +0100>,<nmrsu>,<AVHD500>,<go>,<TOPSPIN 3.2>,
      <created by zg
	started at 2025-01-27 17:07:11.136 +0100,
	POWCHK enabled, PULCHK disabled,
       configuration hash MD5:
       2A 21 A7 25 24 E2 4B 0C DB 22 D4 6D 6F DB 3A F5
       data hash MD5: 64K
       EE 1E 7B B5 B8 23 2B DE C4 FA FA 9B B4 E4 CC 5D>)
(   2,<2025-01-27 17:11:39.940 +0100>,<nmrsu>,<AVHD500>,<audit>,<TOPSPIN 3.2>,
      <user comment:
       ICON-NMR User ID: akstorch
       data hash MD5: 64K
       EE 1E 7B B5 B8 23 2B DE C4 FA FA 9B B4 E4 CC 5D>)
##END=

$$ hash MD5
$$ 8B 1D 50 FD C6 FE 57 42 5A 4E E2 08 82 55 F5 3C
