# Supplementary material for: A Riboflavin‐Derived Flavinium Salt Mediates Chemoselective Methylation Reactions
Source: Chemistry. 2025 Dec 21;32(5):e03590. doi: 10.1002/chem.202503590 (PMC12865148; doi:10.1002/chem.202503590)
Supplement: Supplementary file 2 — Supporting file 2: chem70586‐sup‐0002‐DataFile‐ee.zip [file CHEM-32-e03590-s001.zip › NMR FIDs/11/10/pdata/1/auditp.txt]

##TITLE= Audit trail, TOPSPIN		Version 3.2
##JCAMPDX= 5.01
##ORIGIN= Bruker BioSpin GmbH
##OWNER= nmrsu
$$ C:/data/akstorch/nmr/TL-25-21 2D/10/pdata/1/auditp.txt
##AUDIT TRAIL=  $$ (NUMBER, WHEN, WHO, WHERE, PROCESS, VERSION, WHAT)
(   1,<2025-01-27 17:11:39.285 +0100>,<nmrsu>,<AVHD500>,<go>,<TOPSPIN 3.2>,
      <created by zg
	started at 2025-01-27 17:07:11.136 +0100,
	POWCHK enabled, PULCHK disabled,
       configuration hash MD5:
       2A 21 A7 25 24 E2 4B 0C DB 22 D4 6D 6F DB 3A F5
       data hash MD5: 64K
       EE 1E 7B B5 B8 23 2B DE C4 FA FA 9B B4 E4 CC 5D>)
(   2,<2025-01-27 17:11:39.940 +0100>,<nmrsu>,<AVHD500>,<audit>,<TOPSPIN 3.2>,
      <user comment:
       ICON-NMR User ID: akstorch
       data hash MD5: 64K
       EE 1E 7B B5 B8 23 2B DE C4 FA FA 9B B4 E4 CC 5D>)
(   3,<2025-01-27 17:12:07.224 +0100>,<nmrsu>,<AVHD500>,<proc1d>,<TOPSPIN 3.2>,
      <Start of raw data processing
       ef LB = 0.3 FT_mod = 6 PKNL = 1 SI = 64K 
       data hash MD5: 64K
       2C 8D 5E CA D6 BC B0 B6 6B BB 1A 61 80 A8 E8 FB>)
(   4,<2025-01-27 17:12:07.973 +0100>,<nmrsu>,<AVHD500>,<proc1d>,<TOPSPIN 3.2>,
      <apk 
       data hash MD5: 64K
       4C 5D F8 51 D3 97 4C EB 13 23 8D C8 D3 46 71 00>)
(   5,<2025-01-27 17:12:08.270 +0100>,<nmrsu>,<AVHD500>,<proc1d>,<TOPSPIN 3.2>,
      <abs ABSG = 5 
       data hash MD5: 64K
       F3 CC 2D 5B A7 82 B9 86 B3 37 8C 9F 13 23 3D F2>)
##END=

$$ hash MD5
$$ 89 42 40 D1 C3 3A FE 47 AB DC 8A 9E 29 2B C6 2A
