# Supplementary material for: A Riboflavin‐Derived Flavinium Salt Mediates Chemoselective Methylation Reactions
Source: Chemistry. 2025 Dec 21;32(5):e03590. doi: 10.1002/chem.202503590 (PMC12865148; doi:10.1002/chem.202503590)
Supplement: Supplementary file 2 — Supporting file 2: chem70586‐sup‐0002‐DataFile‐ee.zip [file CHEM-32-e03590-s001.zip › NMR FIDs/11/10/pdata/1/outd]

##TITLE= Parameter file, TOPSPIN		Version 3.2
##JCAMPDX= 5.0
##DATATYPE= Parameter Values
##NPOINTS= 1	$$ modification sequence number
##ORIGIN= Bruker BioSpin GmbH
##OWNER= nmrsu
$$ 2025-01-27 14:02:48.543 +0100  nmrsu@AVHD500
$$ C:/Bruker/TopSpin3.2/prog/curdir/changer/inmrchanger/Jan27-2025-0724-cs/22/data/nmr/TL-25-21 2D/10/pdata/1/outd
$$ process C:\Bruker\TopSpin3.2\prog\mod\xwish3.exe
##$CURPLOT= <PDF reDirect v2>
##$CURPRIN= <$PDF reDirect v2>
##$DFORMAT= <normdp>
##$LAYOUT= <+/1D_H.xwp>
##$LFORMAT= <normlp>
##$PFORMAT= <normpl>
##END=
