# Supplementary material for: A Riboflavin‐Derived Flavinium Salt Mediates Chemoselective Methylation Reactions
Source: Chemistry. 2025 Dec 21;32(5):e03590. doi: 10.1002/chem.202503590 (PMC12865148; doi:10.1002/chem.202503590)
Supplement: Supplementary file 2 — Supporting file 2: chem70586‐sup‐0002‐DataFile‐ee.zip [file CHEM-32-e03590-s001.zip › NMR FIDs/11/10/shimvalues]

# Mon Jan 27 17:11:39 2025
#$$PROBEID=2
#$$PROBEINFO=5 mm PABBI 1H/D-BB Z-GRD Z810701/0133
#$$PICSINFO=Z810701_0133_02.par
#$$SHIMID=292722
#
# Active Shim Gradients
#
Z           		-882            
Z2          		1662            
Z3          		2425            
Z4          		892             
Z5          		-1317           
Z6          		6123            
Z7          		90              
Z8          		10405           
X           		230             
XZ          		1273            
XZ2         		2683            
XZ3         		-5573           
XZ4         		60              
XZ5         		-13133          
Y           		2165            
YZ          		332             
YZ2         		2976            
YZ3         		-4461           
YZ4         		2711            
YZ5         		4153            
XY          		-843            
XYZ         		-834            
XYZ2        		-1016           
XYZ3        		894             
XYZ4        		-3817           
XYZ5        		0               
(X2-Y2)     		-2499           
(X2-Y2)Z    		3810            
(X2-Y2)Z2   		-1793           
(X2-Y2)Z3   		-2653           
(X2-Y2)Z4   		9482            
(X2-Y2)Z5   		0               
X3          		-10246          
X3Z         		-4492           
Y3          		1785            
Y3Z         		-2150           
#
# Lock Parameter
#
FIELD		5239.421
LOCKPHASE		349.000 
LOCKPOWER		-38.000 
LOCKGAIN		110.854 
LOCKDC		-75.000 
LOCKSHIFT		5.320   
LOOPGAIN		-2.000  
LOOPTIME		0.100   
LOOPFILTER		200.000 
#
IEEE64_VERSION_CODE 1
#
# Shim currents 
#
SHIM_SETTING [1 ]  -216.71162575   
SHIM_SETTING [2 ]  -4432.91569592  
SHIM_SETTING [3 ]  1180.10743787   
SHIM_SETTING [4 ]  3750.11535276   
SHIM_SETTING [5 ]  -4383.70684602  
SHIM_SETTING [6 ]  -2108.58472468  
SHIM_SETTING [7 ]  17742.17015938  
SHIM_SETTING [8 ]  17125.55882223  
SHIM_SETTING [9 ]  3634.26483324   
SHIM_SETTING [10]  3110.92485715   
SHIM_SETTING [11]  0.00000000      
SHIM_SETTING [12]  3935.03600000   
SHIM_SETTING [13]  -365.14900000   
SHIM_SETTING [14]  -2790.63200000  
SHIM_SETTING [15]  -5397.26934863  
SHIM_SETTING [16]  11251.36765137  
SHIM_SETTING [17]  1686.49300000   
SHIM_SETTING [18]  -4810.88000000  
SHIM_SETTING [19]  -17507.16369000 
SHIM_SETTING [20]  16185.50231000  
SHIM_SETTING [21]  2841.62700000   
SHIM_SETTING [22]  -857.83500000   
SHIM_SETTING [23]  -6305.07200000  
SHIM_SETTING [24]  -15031.54700000 
SHIM_SETTING [25]  4513.57600000   
SHIM_SETTING [26]  8117.53500000   
SHIM_SETTING [27]  -7148.02700000  
SHIM_SETTING [28]  4319.02532569   
SHIM_SETTING [29]  -2106.47100000  
SHIM_SETTING [30]  -3520.61300000  
SHIM_SETTING [31]  3080.40900000   
SHIM_SETTING [32]  8839.22932569   
SHIM_SETTING [33]  -3507.22900000  
SHIM_SETTING [34]  -3158.48000000  
SHIM_SETTING [35]  2564.76900000   
SHIM_SETTING [36]  4871.11500000   
SHIM_SETTING [37]  1147.99465500   
SHIM_SETTING [38]  3265.95465500   
SHIM_SETTING [39]  -8014.84000000  
SHIM_SETTING [40]  0.00000000      
