# Supplementary material for: A Riboflavin‐Derived Flavinium Salt Mediates Chemoselective Methylation Reactions
Source: Chemistry. 2025 Dec 21;32(5):e03590. doi: 10.1002/chem.202503590 (PMC12865148; doi:10.1002/chem.202503590)
Supplement: Supplementary file 2 — Supporting file 2: chem70586‐sup‐0002‐DataFile‐ee.zip [file CHEM-32-e03590-s001.zip › NMR FIDs/11/10-2/audita.txt]

##TITLE= Audit trail, TOPSPIN		Version 3.2
##JCAMPDX= 5.01
##ORIGIN= Bruker BioSpin GmbH
##OWNER= nmrsu
$$ C:/data/akstorch/nmr/TL-25-21 31P/10/audita.txt
##AUDIT TRAIL=  $$ (NUMBER, WHEN, WHO, WHERE, PROCESS, VERSION, WHAT)
(   1,<2025-01-28 12:15:55.703 +0100>,<nmrsu>,<HP>,<go>,<TOPSPIN 3.2>,
      <created by zg
	started at 2025-01-28 12:13:16.243 +0100,
	POWCHK enabled, PULCHK disabled,
       configuration hash MD5:
       57 A0 C2 80 6E 5C CA 52 F6 82 F6 52 20 CF 73 15
       data hash MD5: 64K
       42 C9 72 CD E4 C5 56 F6 F2 0B 85 58 49 B0 55 99>)
(   2,<2025-01-28 12:15:55.943 +0100>,<nmrsu>,<HP>,<audit>,<TOPSPIN 3.2>,
      <user comment:
       ICON-NMR User ID: akstorch
       data hash MD5: 64K
       42 C9 72 CD E4 C5 56 F6 F2 0B 85 58 49 B0 55 99>)
##END=

$$ hash MD5
$$ B7 98 3C D4 75 80 95 9D F9 F9 BE 5B AF E8 4C 6D
