# Supplementary material for: A Riboflavin‐Derived Flavinium Salt Mediates Chemoselective Methylation Reactions
Source: Chemistry. 2025 Dec 21;32(5):e03590. doi: 10.1002/chem.202503590 (PMC12865148; doi:10.1002/chem.202503590)
Supplement: Supplementary file 2 — Supporting file 2: chem70586‐sup‐0002‐DataFile‐ee.zip [file CHEM-32-e03590-s001.zip › NMR FIDs/11/10-2/pdata/1/parm.txt]

Current Data Parameters
NAME       TL-25-21 31P              
EXPNO                10              
PROCNO                1              

F2 - Acquisition Parameters
Date_          20250128              
Time              12.15              
INSTRUM           spect              
PROBHD   5 mm PABBO BB/              
PULPROG          zgpg30              
TD                65536              
SOLVENT          CD2Cl2              
NS                   32              
DS                    4              
SWH          113636.367 Hz           
FIDRES         1.733953 Hz           
AQ            0.2883584 sec          
RG               201.58              
DW                4.400 usec         
DE                 6.50 usec         
TE                304.0 K            
D1           4.00000000 sec          
D11          0.03000000 sec          
TD0                   1              

======== CHANNEL f1 ========
SFO1        161.9917905 MHz          
NUC1                31P              
P1                13.53 usec         
PLW1        15.00000000 W            

======== CHANNEL f2 ========
SFO2        400.1316005 MHz          
NUC2                 1H              
CPDPRG[2        waltz16              
PCPD2             90.00 usec         
PLW2        13.00000000 W            
PLW12        0.32361999 W            
PLW13        0.16278000 W            

F2 - Processing parameters
SI               131072              
SF          161.9755930 MHz          
WDW                  EM              
SSB      0              
LB                 1.00 Hz           
GB       0              
PC                 1.40              
