# Supplementary material for: A Riboflavin‐Derived Flavinium Salt Mediates Chemoselective Methylation Reactions
Source: Chemistry. 2025 Dec 21;32(5):e03590. doi: 10.1002/chem.202503590 (PMC12865148; doi:10.1002/chem.202503590)
Supplement: Supplementary file 2 — Supporting file 2: chem70586‐sup‐0002‐DataFile‐ee.zip [file CHEM-32-e03590-s001.zip › NMR FIDs/11/10-2/pdata/1/peaklist.xml]

<?xml version="1.0" encoding="UTF-8"?>
<PeakList>
  <PeakList1D>
    <PeakList1DHeader creator="nmrsu" date="2025-01-28T12:16:00.513+01:00" expNo="10" name="TL-25-21 31P" owner="" procNo="1" source="C:/data/akstorch/nmr">
      <PeakPickDetails>F1=450.782410ppm, F2=-250.782318ppm, MI=0.00cm, MAXI=10000.00cm, PC=1.400
      </PeakPickDetails>
    </PeakList1DHeader>
    <Peak1D F1="35.867138" intensity="1.064987e-001" type="0"/>
    <Peak1D F1="34.472263" intensity="1.107540e-001" type="0"/>
    <Peak1D F1="31.988949" intensity="1.585936e-001" type="0"/>
    <Peak1D F1="31.596962" intensity="1.681338e-001" type="0"/>
    <Peak1D F1="31.035784" intensity="1.600237e-001" type="0"/>
    <Peak1D F1="30.782125" intensity="1.860193e-001" type="0"/>
    <Peak1D F1="30.759586" intensity="2.262359e-001" type="0"/>
    <Peak1D F1="30.738342" intensity="3.412717e-001" type="0"/>
    <Peak1D F1="30.717226" intensity="4.481350e-001" type="0"/>
    <Peak1D F1="30.693766" intensity="9.636254e-001" type="0"/>
    <Peak1D F1="30.673779" intensity="1.829159e+000" type="0"/>
    <Peak1D F1="30.647518" intensity="1.500000e+001" type="0"/>
    <Peak1D F1="30.620796" intensity="1.782829e+000" type="0"/>
    <Peak1D F1="30.600224" intensity="8.237402e-001" type="0"/>
    <Peak1D F1="30.577517" intensity="4.336202e-001" type="0"/>
    <Peak1D F1="30.555897" intensity="2.830657e-001" type="0"/>
    <Peak1D F1="30.534781" intensity="2.150231e-001" type="0"/>
    <Peak1D F1="30.491333" intensity="1.592150e-001" type="0"/>
    <Peak1D F1="30.253731" intensity="1.780994e-001" type="0"/>
    <Peak1D F1="29.848738" intensity="1.353841e-001" type="0"/>
    <Peak1D F1="27.764645" intensity="1.088571e-001" type="0"/>
    <Peak1D F1="19.954782" intensity="2.518896e-001" type="0"/>
  </PeakList1D>
</PeakList>
