# Supplementary material for: A Riboflavin‐Derived Flavinium Salt Mediates Chemoselective Methylation Reactions
Source: Chemistry. 2025 Dec 21;32(5):e03590. doi: 10.1002/chem.202503590 (PMC12865148; doi:10.1002/chem.202503590)
Supplement: Supplementary file 2 — Supporting file 2: chem70586‐sup‐0002‐DataFile‐ee.zip [file CHEM-32-e03590-s001.zip › NMR FIDs/11/10-2/shimvalues]

# Tue Jan 28 12:15:55 2025
#$$PROBEID=2
#$$PROBEINFO=5 mm PABBO BB/19F-1H/D Z-GRD Z108618/0777
#$$PICSINFO=Z108618_0777_02.par
#$$SHIMID=313232
#
# Active Shim Gradients
#
Z           		-1191           
Z2          		-1617           
Z3          		-6112           
Z4          		-5724           
Z5          		-443            
Z6          		21599           
X           		-1551           
XZ          		1981            
XZ2         		-2641           
XZ3         		2014            
Y           		-2375           
YZ          		1518            
YZ2         		-9076           
YZ3         		3015            
XY          		-272            
XYZ         		16069           
(X2-Y2)     		-748            
(X2-Y2)Z    		1610            
X3          		-2967           
Y3          		-6619           
#
# Lock Parameter
#
FIELD		959.430 
LOCKPHASE		90.000  
LOCKPOWER		-38.000 
LOCKGAIN		127.012 
LOCKDC		-51.000 
LOCKSHIFT		5.320   
LOOPGAIN		-2.000  
LOOPTIME		0.100   
LOOPFILTER		200.000 
#
IEEE64_VERSION_CODE 1
#
# Shim currents 
#
SHIM_SETTING [1 ]  -577.78739735   
SHIM_SETTING [2 ]  -800.28809536   
SHIM_SETTING [3 ]  -3215.16980669  
SHIM_SETTING [4 ]  -3010.97868975  
SHIM_SETTING [5 ]  -232.85221286   
SHIM_SETTING [6 ]  -815.82600000   
SHIM_SETTING [7 ]  1042.00600000   
SHIM_SETTING [8 ]  -1389.03000000  
SHIM_SETTING [9 ]  -393.44800000   
SHIM_SETTING [10]  -143.07200000   
SHIM_SETTING [11]  -1249.25000000  
SHIM_SETTING [12]  798.46800000    
SHIM_SETTING [13]  -4774.10100000  
SHIM_SETTING [14]  1585.90300000   
SHIM_SETTING [15]  11361.29800000  
SHIM_SETTING [16]  846.79500000    
SHIM_SETTING [17]  1059.16000000   
SHIM_SETTING [18]  8452.27600000   
SHIM_SETTING [19]  -1560.48700000  
SHIM_SETTING [20]  -3481.77000000  
