# Supplementary material for: A Riboflavin‐Derived Flavinium Salt Mediates Chemoselective Methylation Reactions
Source: Chemistry. 2025 Dec 21;32(5):e03590. doi: 10.1002/chem.202503590 (PMC12865148; doi:10.1002/chem.202503590)
Supplement: Supplementary file 2 — Supporting file 2: chem70586‐sup‐0002‐DataFile‐ee.zip [file CHEM-32-e03590-s001.zip › NMR FIDs/11/11/audita.txt]

##TITLE= Audit trail, TopSpin 3.6.2
##JCAMPDX= 5.01
##ORIGIN= Bruker BioSpin GmbH
##OWNER= nmrsu
$$ C:/data/akstorch/nmr/TL-25-21/11/audita.txt
##AUDIT TRAIL=  $$ (NUMBER, WHEN, WHO, WHERE, PROCESS, VERSION, WHAT)
(   1,<2025-01-24 22:48:04.628 +0100>,<nmrsu>,<DESKTOP-905HGCL>,<go4>,<TopSpin 3.6.2>,
      <created by zg
	started at 2025-01-24 22:25:58.890 +0100,
	POWCHK enabled, PULCHK disabled,
       configuration hash MD5:
       E7 9B E9 EB C4 61 1D 64 52 C4 31 6A BA 8C 01 94
       data hash MD5: 64K
       F5 10 6E 3C E0 35 08 86 DF F2 B8 4C D9 E8 B4 3F>)
(   2,<2025-01-24 22:48:04.781 +0100>,<nmrsu>,<DESKTOP-905HGCL>,<audit>,<TopSpin 3.6.2>,
      <user comment:
       ICON-NMR User ID: akstorch
       data hash MD5: 64K
       F5 10 6E 3C E0 35 08 86 DF F2 B8 4C D9 E8 B4 3F>)
##END=

$$ hash MD5
$$ 62 86 5C E2 4D 45 0F 28 4C E7 6D A6 0C 0E 18 69
