# Supplementary material for: A Riboflavin‐Derived Flavinium Salt Mediates Chemoselective Methylation Reactions
Source: Chemistry. 2025 Dec 21;32(5):e03590. doi: 10.1002/chem.202503590 (PMC12865148; doi:10.1002/chem.202503590)
Supplement: Supplementary file 2 — Supporting file 2: chem70586‐sup‐0002‐DataFile‐ee.zip [file CHEM-32-e03590-s001.zip › NMR FIDs/11/11/shimvalues]

# Fri Jan 24 22:48:04 2025
#$$PROBEIDENTIFIER=Z124646_0001
#$$PROBENAME=CP QNP 500S2 F/P/C/SI-H-D-05 Z
#$$SHIMID=292722
#
# Active Shim Gradients
#
Z           		-3747           
Z2          		2308            
Z3          		-13301          
Z4          		-64311          
Z5          		-27545          
Z6          		4571            
Z7          		-3600           
Z8          		0               
X           		-10964          
XZ          		-3984           
XZ2         		-1468           
XZ3         		3017            
XZ4         		-1294           
XZ5         		7206            
Y           		-8225           
YZ          		1716            
YZ2         		-2159           
YZ3         		410             
YZ4         		-145            
YZ5         		-11447          
XY          		-6392           
XYZ         		4374            
XYZ2        		2486            
XYZ3        		-585            
XYZ4        		-3030           
XYZ5        		0               
(X2-Y2)     		-311            
(X2-Y2)Z    		-3292           
(X2-Y2)Z2   		519             
(X2-Y2)Z3   		2465            
(X2-Y2)Z4   		-1855           
(X2-Y2)Z5   		0               
X3          		6339            
X3Z         		4687            
Y3          		3657            
Y3Z         		926             
#
# Lock Parameter
#
FIELD		-8133.295
LOCKPHASE		320.000 
LOCKPOWER		-38.000 
LOCKGAIN		137.780 
LOCKDC		-75.000 
LOCKSHIFT		5.320   
LOOPGAIN		-2.000  
LOOPTIME		0.100   
LOOPFILTER		200.000 
#
IEEE64_VERSION_CODE 1
#
# Shim currents 
#
SHIM_SETTING [1 ]  -4168.72492862  
SHIM_SETTING [2 ]  -7928.29675850  
SHIM_SETTING [3 ]  -35276.88443901 
SHIM_SETTING [4 ]  42135.28082491  
SHIM_SETTING [5 ]  -47087.36537277 
SHIM_SETTING [6 ]  10094.56111416  
SHIM_SETTING [7 ]  -88831.39901168 
SHIM_SETTING [8 ]  -28656.33171772 
SHIM_SETTING [9 ]  -34867.93750880 
SHIM_SETTING [10]  -7663.23171820  
SHIM_SETTING [11]  0.00000000      
SHIM_SETTING [12]  2730.86600000   
SHIM_SETTING [13]  4583.31300000   
SHIM_SETTING [14]  801.52200000    
SHIM_SETTING [15]  -10911.61105964 
SHIM_SETTING [16]  -13401.08005964 
SHIM_SETTING [17]  -12038.23100000 
SHIM_SETTING [18]  -5406.72100000  
SHIM_SETTING [19]  2893.41237029   
SHIM_SETTING [20]  -14371.85762971 
SHIM_SETTING [21]  -2014.67500000  
SHIM_SETTING [22]  928.63200000    
SHIM_SETTING [23]  -2715.22000000  
SHIM_SETTING [24]  5043.45600000   
SHIM_SETTING [25]  137.15600000    
SHIM_SETTING [26]  -3320.96400000  
SHIM_SETTING [27]  5347.77100000   
SHIM_SETTING [28]  -11562.60400000 
SHIM_SETTING [29]  -4936.68400000  
SHIM_SETTING [30]  -5721.82800000  
SHIM_SETTING [31]  -8830.80900000  
SHIM_SETTING [32]  -7788.54400000  
SHIM_SETTING [33]  885.80100000    
SHIM_SETTING [34]  -6998.63400000  
SHIM_SETTING [35]  -1728.82500000  
SHIM_SETTING [36]  -8635.71400000  
SHIM_SETTING [37]  7505.23100000   
SHIM_SETTING [38]  -14201.73700000 
SHIM_SETTING [39]  -4540.18400000  
SHIM_SETTING [40]  0.00000000      
