# Supplementary material for: A Riboflavin‐Derived Flavinium Salt Mediates Chemoselective Methylation Reactions
Source: Chemistry. 2025 Dec 21;32(5):e03590. doi: 10.1002/chem.202503590 (PMC12865148; doi:10.1002/chem.202503590)
Supplement: Supplementary file 2 — Supporting file 2: chem70586‐sup‐0002‐DataFile‐ee.zip [file CHEM-32-e03590-s001.zip › NMR FIDs/12/10/audita.txt]

##TITLE= Audit trail, TopSpin 3.6.2
##JCAMPDX= 5.01
##ORIGIN= Bruker BioSpin GmbH
##OWNER= nmrsu
$$ C:/data/akstorch/nmr/TL-24-JL-28 VA/10/audita.txt
##AUDIT TRAIL=  $$ (NUMBER, WHEN, WHO, WHERE, PROCESS, VERSION, WHAT)
(   1,<2024-05-15 03:06:02.330 +0200>,<nmrsu>,<DESKTOP-905HGCL>,<go4>,<TopSpin 3.6.2>,
      <created by zg
	started at 2024-05-15 03:03:24.784 +0200,
	POWCHK enabled, PULCHK disabled,
       configuration hash MD5:
       FB 0C 75 E3 50 F1 2F 29 75 4A E3 15 83 44 8D 5D
       data hash MD5: 64K
       99 3C 69 4F 9B 3B 21 44 6F 0A 73 64 23 6A 31 B6>)
(   2,<2024-05-15 03:06:02.424 +0200>,<nmrsu>,<DESKTOP-905HGCL>,<audit>,<TopSpin 3.6.2>,
      <user comment:
       ICON-NMR User ID: akstorch
       data hash MD5: 64K
       99 3C 69 4F 9B 3B 21 44 6F 0A 73 64 23 6A 31 B6>)
##END=

$$ hash MD5
$$ 89 76 22 5C B7 E3 51 58 42 22 F3 B5 74 C0 54 F6
