# Supplementary material for: A Riboflavin‐Derived Flavinium Salt Mediates Chemoselective Methylation Reactions
Source: Chemistry. 2025 Dec 21;32(5):e03590. doi: 10.1002/chem.202503590 (PMC12865148; doi:10.1002/chem.202503590)
Supplement: Supplementary file 2 — Supporting file 2: chem70586‐sup‐0002‐DataFile‐ee.zip [file CHEM-32-e03590-s001.zip › NMR FIDs/12/10/pdata/1/auditp.txt]

##TITLE= Audit trail, TOPSPIN		Version 3.2
##JCAMPDX= 5.01
##ORIGIN= Bruker BioSpin GmbH
##OWNER= nmrsu
$$ C:/data/akstorch/nmr/TL-24-JL-28 VA/10/pdata/1/auditp.txt
##AUDIT TRAIL=  $$ (NUMBER, WHEN, WHO, WHERE, PROCESS, VERSION, WHAT)
(   1,<2024-05-01 07:15:50.188 +0200>,<nmrsu>,<AVHD500>,<go>,<TOPSPIN 3.2>,
      <created by zg
	started at 2024-05-01 07:14:30.472 +0200,
	POWCHK enabled, PULCHK disabled,
       configuration hash MD5:
       2B 85 8C 2C A4 5D 4F E8 26 09 53 6C 12 3F DF 7F
       data hash MD5: 64K
       8F FE E5 94 3F E9 F5 4D B9 32 15 E7 24 0E 81 9C>)
(   2,<2024-05-01 07:15:50.827 +0200>,<nmrsu>,<AVHD500>,<audit>,<TOPSPIN 3.2>,
      <user comment:
       ICON-NMR User ID: akstorch
       data hash MD5: 64K
       8F FE E5 94 3F E9 F5 4D B9 32 15 E7 24 0E 81 9C>)
(   3,<2024-05-01 07:16:18.923 +0200>,<nmrsu>,<AVHD500>,<proc1d>,<TOPSPIN 3.2>,
      <Start of raw data processing
       ef LB = 0.3 FT_mod = 6 PKNL = 1 SI = 64K 
       data hash MD5: 64K
       40 F3 DF 5B 74 28 51 C7 55 DE 31 50 68 7F 9B DE>)
(   4,<2024-05-01 07:16:19.500 +0200>,<nmrsu>,<AVHD500>,<proc1d>,<TOPSPIN 3.2>,
      <apk 
       data hash MD5: 64K
       C2 3E 7E 95 90 BC DD A9 7B E0 88 5C F3 A3 93 2D>)
(   5,<2024-05-01 07:16:19.703 +0200>,<nmrsu>,<AVHD500>,<proc1d>,<TOPSPIN 3.2>,
      <abs ABSG = 5 
       data hash MD5: 64K
       EE 15 A8 03 1F 46 F9 33 24 50 18 9A 66 9B 0F 65>)
##END=

$$ hash MD5
$$ FE 10 C5 95 C0 0E 32 C3 58 AF 82 81 8A 3A 1A 35
