# Supplementary material for: A Riboflavin‐Derived Flavinium Salt Mediates Chemoselective Methylation Reactions
Source: Chemistry. 2025 Dec 21;32(5):e03590. doi: 10.1002/chem.202503590 (PMC12865148; doi:10.1002/chem.202503590)
Supplement: Supplementary file 2 — Supporting file 2: chem70586‐sup‐0002‐DataFile‐ee.zip [file CHEM-32-e03590-s001.zip › NMR FIDs/12/10/pdata/1/intrng]

P 0
8.780322   8.315050
8.314745   8.017276
7.748791   7.287791
5.527994   5.171336
4.901021   4.552296
4.216690   3.165022
2.869689   2.112439
1.803682   1.052839
1.052534   0.669943
