# Supplementary material for: A Riboflavin‐Derived Flavinium Salt Mediates Chemoselective Methylation Reactions
Source: Chemistry. 2025 Dec 21;32(5):e03590. doi: 10.1002/chem.202503590 (PMC12865148; doi:10.1002/chem.202503590)
Supplement: Supplementary file 2 — Supporting file 2: chem70586‐sup‐0002‐DataFile‐ee.zip [file CHEM-32-e03590-s001.zip › NMR FIDs/12/10/pdata/1/title]

weproton DMSO C:\\ akstorch 8
