# Supplementary material for: A Riboflavin‐Derived Flavinium Salt Mediates Chemoselective Methylation Reactions
Source: Chemistry. 2025 Dec 21;32(5):e03590. doi: 10.1002/chem.202503590 (PMC12865148; doi:10.1002/chem.202503590)
Supplement: Supplementary file 2 — Supporting file 2: chem70586‐sup‐0002‐DataFile‐ee.zip [file CHEM-32-e03590-s001.zip › NMR FIDs/12/10/shimvalues]

# Wed May 15 03:06:02 2024
#$$PROBEIDENTIFIER=Z124646_0001
#$$PROBENAME=CP QNP 500S2 F/P/C/SI-H-D-05 Z
#$$SHIMID=292722
#
# Active Shim Gradients
#
Z           		1490            
Z2          		4439            
Z3          		451             
Z4          		2755            
Z5          		-827            
Z6          		-2472           
Z7          		-3600           
Z8          		0               
X           		-11140          
XZ          		-3869           
XZ2         		-1708           
XZ3         		2252            
XZ4         		180             
XZ5         		15478           
Y           		-8290           
YZ          		1674            
YZ2         		-1728           
YZ3         		1126            
YZ4         		-1748           
YZ5         		-20767          
XY          		-6410           
XYZ         		4632            
XYZ2        		2382            
XYZ3        		-1590           
XYZ4        		-3558           
XYZ5        		0               
(X2-Y2)     		-183            
(X2-Y2)Z    		-3067           
(X2-Y2)Z2   		113             
(X2-Y2)Z3   		1794            
(X2-Y2)Z4   		-636            
(X2-Y2)Z5   		0               
X3          		4131            
X3Z         		5447            
Y3          		3534            
Y3Z         		630             
#
# Lock Parameter
#
FIELD		-8219.263
LOCKPHASE		100.800 
LOCKPOWER		-20.000 
LOCKGAIN		118.990 
LOCKDC		-75.000 
LOCKSHIFT		2.490   
LOOPGAIN		5.000   
LOOPTIME		0.250   
LOOPFILTER		500.000 
#
IEEE64_VERSION_CODE 1
#
# Shim currents 
#
SHIM_SETTING [1 ]  294.83601949    
SHIM_SETTING [2 ]  5361.38128329   
SHIM_SETTING [3 ]  1929.70880779   
SHIM_SETTING [4 ]  378.59444917    
SHIM_SETTING [5 ]  201.68575504    
SHIM_SETTING [6 ]  477.64893492    
SHIM_SETTING [7 ]  -1823.65162118  
SHIM_SETTING [8 ]  6222.67507476   
SHIM_SETTING [9 ]  148.18524567    
SHIM_SETTING [10]  2273.88083285   
SHIM_SETTING [11]  0.00000000      
SHIM_SETTING [12]  2904.33200000   
SHIM_SETTING [13]  4163.65200000   
SHIM_SETTING [14]  -638.30700000   
SHIM_SETTING [15]  -8120.02927065  
SHIM_SETTING [16]  -15198.48327065 
SHIM_SETTING [17]  -10864.07100000 
SHIM_SETTING [18]  -9569.31800000  
SHIM_SETTING [19]  11769.33058382  
SHIM_SETTING [20]  -20998.45941618 
SHIM_SETTING [21]  -2042.58700000  
SHIM_SETTING [22]  1441.33700000   
SHIM_SETTING [23]  -2927.28800000  
SHIM_SETTING [24]  3666.32300000   
SHIM_SETTING [25]  550.13200000    
SHIM_SETTING [26]  -1667.54800000  
SHIM_SETTING [27]  4645.63400000   
SHIM_SETTING [28]  -14792.90138991 
SHIM_SETTING [29]  -6243.38200000  
SHIM_SETTING [30]  -5133.79800000  
SHIM_SETTING [31]  -10390.07500000 
SHIM_SETTING [32]  -5761.35038991  
SHIM_SETTING [33]  41.62000000     
SHIM_SETTING [34]  -6873.88300000  
SHIM_SETTING [35]  -326.01900000   
SHIM_SETTING [36]  -8867.41400000  
SHIM_SETTING [37]  14931.05863088  
SHIM_SETTING [38]  -24418.29636912 
SHIM_SETTING [39]  -463.08100000   
SHIM_SETTING [40]  0.00000000      
