# Supplementary material for: A Riboflavin‐Derived Flavinium Salt Mediates Chemoselective Methylation Reactions
Source: Chemistry. 2025 Dec 21;32(5):e03590. doi: 10.1002/chem.202503590 (PMC12865148; doi:10.1002/chem.202503590)
Supplement: Supplementary file 2 — Supporting file 2: chem70586‐sup‐0002‐DataFile‐ee.zip [file CHEM-32-e03590-s001.zip › NMR FIDs/12/10-2/audita.txt]

##TITLE= Audit trail, TOPSPIN		Version 3.2
##JCAMPDX= 5.01
##ORIGIN= Bruker BioSpin GmbH
##OWNER= nmrsu
$$ C:/data/akstorch/nmr/TL-25-NTf2 19F/10/audita.txt
##AUDIT TRAIL=  $$ (NUMBER, WHEN, WHO, WHERE, PROCESS, VERSION, WHAT)
(   1,<2025-10-18 14:47:22.897 +0200>,<nmrsu>,<HP>,<go>,<TOPSPIN 3.2>,
      <created by zg
	started at 2025-10-18 14:46:44.927 +0200,
	POWCHK enabled, PULCHK disabled,
       configuration hash MD5:
       03 34 1B 44 6F 75 AF AD D8 98 8E 35 CB EA 17 0D
       data hash MD5: 128K
       76 2B E0 1A 9B D4 81 5B 53 73 06 F5 03 35 B1 98>)
(   2,<2025-10-18 14:47:23.100 +0200>,<nmrsu>,<HP>,<audit>,<TOPSPIN 3.2>,
      <user comment:
       ICON-NMR User ID: akstorch
       data hash MD5: 128K
       76 2B E0 1A 9B D4 81 5B 53 73 06 F5 03 35 B1 98>)
##END=

$$ hash MD5
$$ DD F4 C2 F5 6B 1F 9C 39 0F FA 45 0E 8A 86 E0 D1
