# Supplementary material for: A Riboflavin‐Derived Flavinium Salt Mediates Chemoselective Methylation Reactions
Source: Chemistry. 2025 Dec 21;32(5):e03590. doi: 10.1002/chem.202503590 (PMC12865148; doi:10.1002/chem.202503590)
Supplement: Supplementary file 2 — Supporting file 2: chem70586‐sup‐0002‐DataFile‐ee.zip [file CHEM-32-e03590-s001.zip › NMR FIDs/12-2/11/fq1list]

O 376.460716
-76000000
-75718750
-75437500
-75156250
-74875000
-74593750
-74312500
-74031250
-73750000
-73468750
-73187500
-72906250
-72625000
-72343750
-72062500
-71781250
-71500000
-71218750
-70937500
-70656250
-70375000
-70093750
-69812500
-69531250
-69250000
-68968750
-68687500
-68406250
-68125000
-67843750
-67562500
-67281250
-67000000
-66718750
-66437500
-66156250
-65875000
-65593750
-65312500
-65031250
-64750000
-64468750
-64187500
-63906250
-63625000
-63343750
-63062500
-62781250
-62500000
-62218750
-61937500
-61656250
-61375000
-61093750
-60812500
-60531250
-60250000
-59968750
-59687500
-59406250
-59125000
-58843750
-58562500
-58281250
-58000000
-57718750
-57437500
-57156250
-56875000
-56593750
-56312500
-56031250
-55750000
-55468750
-55187500
-54906250
-54625000
-54343750
-54062500
-53781250
-53500000
-53218750
-52937500
-52656250
-52375000
-52093750
-51812500
-51531250
-51250000
-50968750
-50687500
-50406250
-50125000
-49843750
-49562500
-49281250
-49000000
-48718750
-48437500
-48156250
-47875000
-47593750
-47312500
-47031250
-46750000
-46468750
-46187500
-45906250
-45625000
-45343750
-45062500
-44781250
-44500000
-44218750
-43937500
-43656250
-43375000
-43093750
-42812500
-42531250
-42250000
-41968750
-41687500
-41406250
-41125000
-40843750
-40562500
-40281250
-40000000
-39718750
-39437500
-39156250
-38875000
-38593750
-38312500
-38031250
-37750000
-37468750
-37187500
-36906250
-36625000
-36343750
-36062500
-35781250
-35500000
-35218750
-34937500
-34656250
-34375000
-34093750
-33812500
-33531250
-33250000
-32968750
-32687500
-32406250
-32125000
-31843750
-31562500
-31281250
-31000000
-30718750
-30437500
-30156250
-29875000
-29593750
-29312500
-29031250
-28750000
-28468750
-28187500
-27906250
-27625000
-27343750
-27062500
-26781250
-26500000
-26218750
-25937500
-25656250
-25375000
-25093750
-24812500
-24531250
-24250000
-23968750
-23687500
-23406250
-23125000
-22843750
-22562500
-22281250
-22000000
-21718750
-21437500
-21156250
-20875000
-20593750
-20312500
-20031250
-19750000
-19468750
-19187500
-18906250
-18625000
-18343750
-18062500
-17781250
-17500000
-17218750
-16937500
-16656250
-16375000
-16093750
-15812500
-15531250
-15250000
-14968750
-14687500
-14406250
-14125000
-13843750
-13562500
-13281250
-13000000
-12718750
-12437500
-12156250
-11875000
-11593750
-11312500
-11031250
-10750000
-10468750
-10187500
-9906250
-9625000
-9343750
-9062500
-8781250
-8500000
-8218750
-7937500
-7656250
-7375000
-7093750
-6812500
-6531250
-6250000
-5968750
-5687500
-5406250
-5125000
-4843750
-4562500
-4281250
-4000000
-3984344
-3968689
-3953033
-3937378
-3921722
-3906067
-3890411
-3874755
-3859100
-3843444
-3827789
-3812133
-3796477
-3780822
-3765166
-3749511
-3733855
-3718200
-3702544
-3686888
-3671233
-3655577
-3639922
-3624266
-3608611
-3592955
-3577299
-3561644
-3545988
-3530333
-3514677
-3499022
-3483366
-3467710
-3452055
-3436399
-3420744
-3405088
-3389432
-3373777
-3358121
-3342466
-3326810
-3311155
-3295499
-3279843
-3264188
-3248532
-3232877
-3217221
-3201566
-3185910
-3170254
-3154599
-3138943
-3123288
-3107632
-3091977
-3076321
-3060665
-3045010
-3029354
-3013699
-2998043
-2982387
-2966732
-2951076
-2935421
-2919765
-2904110
-2888454
-2872798
-2857143
-2841487
-2825832
-2810176
-2794521
-2778865
-2763209
-2747554
-2731898
-2716243
-2700587
-2684932
-2669276
-2653620
-2637965
-2622309
-2606654
-2590998
-2575342
-2559687
-2544031
-2528376
-2512720
-2497065
-2481409
-2465753
-2450098
-2434442
-2418787
-2403131
-2387476
-2371820
-2356164
-2340509
-2324853
-2309198
-2293542
-2277886
-2262231
-2246575
-2230920
-2215264
-2199609
-2183953
-2168297
-2152642
-2136986
-2121331
-2105675
-2090020
-2074364
-2058708
-2043053
-2027397
-2011742
-1996086
-1980431
-1964775
-1949119
-1933464
-1917808
-1902153
-1886497
-1870841
-1855186
-1839530
-1823875
-1808219
-1792564
-1776908
-1761252
-1745597
-1729941
-1714286
-1698630
-1682975
-1667319
-1651663
-1636008
-1620352
-1604697
-1589041
-1573386
-1557730
-1542074
-1526419
-1510763
-1495108
-1479452
-1463796
-1448141
-1432485
-1416830
-1401174
-1385519
-1369863
-1354207
-1338552
-1322896
-1307241
-1291585
-1275930
-1260274
-1244618
-1228963
-1213307
-1197652
-1181996
-1166341
-1150685
-1135029
-1119374
-1103718
-1088063
-1072407
-1056751
-1041096
-1025440
-1009785
 -994129
 -978474
 -962818
 -947162
 -931507
 -915851
 -900196
 -884540
 -868885
 -853229
 -837573
 -821918
 -806262
 -790607
 -774951
 -759295
 -743640
 -727984
 -712329
 -696673
 -681018
 -665362
 -649706
 -634051
 -618395
 -602740
 -587084
 -571429
 -555773
 -540117
 -524462
 -508806
 -493151
 -477495
 -461840
 -446184
 -430528
 -414873
 -399217
 -383562
 -367906
 -352250
 -336595
 -320939
 -305284
 -289628
 -273973
 -258317
 -242661
 -227006
 -211350
 -195695
 -180039
 -164384
 -148728
 -133072
 -117417
 -101761
  -86106
  -70450
  -54795
  -39139
  -23483
   -7828
    7828
   23483
   39139
   54795
   70450
   86106
  101761
  117417
  133072
  148728
  164384
  180039
  195695
  211350
  227006
  242661
  258317
  273973
  289628
  305284
  320939
  336595
  352250
  367906
  383562
  399217
  414873
  430528
  446184
  461840
  477495
  493151
  508806
  524462
  540117
  555773
  571429
  587084
  602740
  618395
  634051
  649706
  665362
  681018
  696673
  712329
  727984
  743640
  759295
  774951
  790607
  806262
  821918
  837573
  853229
  868885
  884540
  900196
  915851
  931507
  947162
  962818
  978474
  994129
 1009785
 1025440
 1041096
 1056751
 1072407
 1088063
 1103718
 1119374
 1135029
 1150685
 1166341
 1181996
 1197652
 1213307
 1228963
 1244618
 1260274
 1275930
 1291585
 1307241
 1322896
 1338552
 1354207
 1369863
 1385519
 1401174
 1416830
 1432485
 1448141
 1463796
 1479452
 1495108
 1510763
 1526419
 1542074
 1557730
 1573386
 1589041
 1604697
 1620352
 1636008
 1651663
 1667319
 1682975
 1698630
 1714286
 1729941
 1745597
 1761252
 1776908
 1792564
 1808219
 1823875
 1839530
 1855186
 1870841
 1886497
 1902153
 1917808
 1933464
 1949119
 1964775
 1980431
 1996086
 2011742
 2027397
 2043053
 2058708
 2074364
 2090020
 2105675
 2121331
 2136986
 2152642
 2168297
 2183953
 2199609
 2215264
 2230920
 2246575
 2262231
 2277886
 2293542
 2309198
 2324853
 2340509
 2356164
 2371820
 2387476
 2403131
 2418787
 2434442
 2450098
 2465753
 2481409
 2497065
 2512720
 2528376
 2544031
 2559687
 2575342
 2590998
 2606654
 2622309
 2637965
 2653620
 2669276
 2684932
 2700587
 2716243
 2731898
 2747554
 2763209
 2778865
 2794521
 2810176
 2825832
 2841487
 2857143
 2872798
 2888454
 2904110
 2919765
 2935421
 2951076
 2966732
 2982387
 2998043
 3013699
 3029354
 3045010
 3060665
 3076321
 3091977
 3107632
 3123288
 3138943
 3154599
 3170254
 3185910
 3201566
 3217221
 3232877
 3248532
 3264188
 3279843
 3295499
 3311155
 3326810
 3342466
 3358121
 3373777
 3389432
 3405088
 3420744
 3436399
 3452055
 3467710
 3483366
 3499022
 3514677
 3530333
 3545988
 3561644
 3577299
 3592955
 3608611
 3624266
 3639922
 3655577
 3671233
 3686888
 3702544
 3718200
 3733855
 3749511
 3765166
 3780822
 3796477
 3812133
 3827789
 3843444
 3859100
 3874755
 3890411
 3906067
 3921722
 3937378
 3953033
 3968689
 3984344
 4000000
 4281250
 4562500
 4843750
 5125000
 5406250
 5687500
 5968750
 6250000
 6531250
 6812500
 7093750
 7375000
 7656250
 7937500
 8218750
 8500000
 8781250
 9062500
 9343750
 9625000
 9906250
10187500
10468750
10750000
11031250
11312500
11593750
11875000
12156250
12437500
12718750
13000000
13281250
13562500
13843750
14125000
14406250
14687500
14968750
15250000
15531250
15812500
16093750
16375000
16656250
16937500
17218750
17500000
17781250
18062500
18343750
18625000
18906250
19187500
19468750
19750000
20031250
20312500
20593750
20875000
21156250
21437500
21718750
22000000
22281250
22562500
22843750
23125000
23406250
23687500
23968750
24250000
24531250
24812500
25093750
25375000
25656250
25937500
26218750
26500000
26781250
27062500
27343750
27625000
27906250
28187500
28468750
28750000
29031250
29312500
29593750
29875000
30156250
30437500
30718750
31000000
31281250
31562500
31843750
32125000
32406250
32687500
32968750
33250000
33531250
33812500
34093750
34375000
34656250
34937500
35218750
35500000
35781250
36062500
36343750
36625000
36906250
37187500
37468750
37750000
38031250
38312500
38593750
38875000
39156250
39437500
39718750
40000000
40281250
40562500
40843750
41125000
41406250
41687500
41968750
42250000
42531250
42812500
43093750
43375000
43656250
43937500
44218750
44500000
44781250
45062500
45343750
45625000
45906250
46187500
46468750
46750000
47031250
47312500
47593750
47875000
48156250
48437500
48718750
49000000
49281250
49562500
49843750
50125000
50406250
50687500
50968750
51250000
51531250
51812500
52093750
52375000
52656250
52937500
53218750
53500000
53781250
54062500
54343750
54625000
54906250
55187500
55468750
55750000
56031250
56312500
56593750
56875000
57156250
57437500
57718750
58000000
58281250
58562500
58843750
59125000
59406250
59687500
59968750
60250000
60531250
60812500
61093750
61375000
61656250
61937500
62218750
62500000
62781250
63062500
63343750
63625000
63906250
64187500
64468750
64750000
65031250
65312500
65593750
65875000
66156250
66437500
66718750
67000000
67281250
67562500
67843750
68125000
68406250
68687500
68968750
69250000
69531250
69812500
70093750
70375000
70656250
70937500
71218750
71500000
71781250
72062500
72343750
72625000
72906250
73187500
73468750
73750000
74031250
74312500
74593750
74875000
75156250
75437500
75718750
76000000
