# Supplementary material for: A Riboflavin‐Derived Flavinium Salt Mediates Chemoselective Methylation Reactions
Source: Chemistry. 2025 Dec 21;32(5):e03590. doi: 10.1002/chem.202503590 (PMC12865148; doi:10.1002/chem.202503590)
Supplement: Supplementary file 2 — Supporting file 2: chem70586‐sup‐0002‐DataFile‐ee.zip [file CHEM-32-e03590-s001.zip › NMR FIDs/19/10/audita.txt]

##TITLE= Audit trail, TOPSPIN		Version 3.2
##JCAMPDX= 5.01
##ORIGIN= Bruker BioSpin GmbH
##OWNER= nmrsu
$$ C:/data/akstorch/nmr/TL-25-132 C1F1 VA/10/audita.txt
##AUDIT TRAIL=  $$ (NUMBER, WHEN, WHO, WHERE, PROCESS, VERSION, WHAT)
(   1,<2025-09-02 19:31:15.843 +0200>,<nmrsu>,<HP>,<go>,<TOPSPIN 3.2>,
      <created by zg
	started at 2025-09-02 19:29:40.870 +0200,
	POWCHK enabled, PULCHK disabled,
       configuration hash MD5:
       03 34 1B 44 6F 75 AF AD D8 98 8E 35 CB EA 17 0D
       data hash MD5: 64K
       7D F6 A8 C0 66 7D EB 83 6D 0A B7 12 A5 31 26 E3>)
(   2,<2025-09-02 19:31:16.404 +0200>,<nmrsu>,<HP>,<audit>,<TOPSPIN 3.2>,
      <user comment:
       ICON-NMR User ID: akstorch
       data hash MD5: 64K
       7D F6 A8 C0 66 7D EB 83 6D 0A B7 12 A5 31 26 E3>)
##END=

$$ hash MD5
$$ 83 96 42 4A 11 60 36 66 0D BA 65 4A 16 9F 23 79
