# Supplementary material for: A Riboflavin‐Derived Flavinium Salt Mediates Chemoselective Methylation Reactions
Source: Chemistry. 2025 Dec 21;32(5):e03590. doi: 10.1002/chem.202503590 (PMC12865148; doi:10.1002/chem.202503590)
Supplement: Supplementary file 2 — Supporting file 2: chem70586‐sup‐0002‐DataFile‐ee.zip [file CHEM-32-e03590-s001.zip › NMR FIDs/19/10/pdata/1/auditp.txt]

##TITLE= Audit trail, TOPSPIN		Version 3.2
##JCAMPDX= 5.01
##ORIGIN= Bruker BioSpin GmbH
##OWNER= nmrsu
$$ C:/data/akstorch/nmr/TL-25-132 C1F1 VA/10/pdata/1/auditp.txt
##AUDIT TRAIL=  $$ (NUMBER, WHEN, WHO, WHERE, PROCESS, VERSION, WHAT)
(   1,<2025-09-02 19:31:15.843 +0200>,<nmrsu>,<HP>,<go>,<TOPSPIN 3.2>,
      <created by zg
	started at 2025-09-02 19:29:40.870 +0200,
	POWCHK enabled, PULCHK disabled,
       configuration hash MD5:
       03 34 1B 44 6F 75 AF AD D8 98 8E 35 CB EA 17 0D
       data hash MD5: 64K
       7D F6 A8 C0 66 7D EB 83 6D 0A B7 12 A5 31 26 E3>)
(   2,<2025-09-02 19:31:16.404 +0200>,<nmrsu>,<HP>,<audit>,<TOPSPIN 3.2>,
      <user comment:
       ICON-NMR User ID: akstorch
       data hash MD5: 64K
       7D F6 A8 C0 66 7D EB 83 6D 0A B7 12 A5 31 26 E3>)
(   3,<2025-09-02 19:31:17.418 +0200>,<nmrsu>,<HP>,<proc1d>,<TOPSPIN 3.2>,
      <Start of raw data processing
       ef LB = 0.3 FT_mod = 6 PKNL = 1 SI = 64K 
       data hash MD5: 64K
       A8 61 50 60 61 3F D0 4F 1F 7E DD F7 71 35 9A 50>)
(   4,<2025-09-02 19:31:20.086 +0200>,<nmrsu>,<HP>,<proc1d>,<TOPSPIN 3.2>,
      <apk0 
       data hash MD5: 64K
       5D 7B 57 6C C3 0F 7E 03 A4 75 1A E5 E1 E6 EA 14>)
(   5,<2025-09-02 19:31:20.180 +0200>,<nmrsu>,<HP>,<proc1d>,<TOPSPIN 3.2>,
      <abs ABSG = 5 
       data hash MD5: 64K
       2B D3 E0 66 04 BA 5C 21 DD 09 99 61 6F C6 65 88>)
(   6,<2025-09-02 19:31:20.242 +0200>,<nmrsu>,<HP>,<proc1d>,<TOPSPIN 3.2>,
      <abs ABSG = 5 
       data hash MD5: 64K
       2A 34 C7 D8 54 71 C4 81 F5 5C 06 FE A0 E7 96 0D>)
##END=

$$ hash MD5
$$ D4 F1 EB D5 B8 D7 0F 58 38 66 4B 59 17 A7 A9 35
