# Supplementary material for: A Riboflavin‐Derived Flavinium Salt Mediates Chemoselective Methylation Reactions
Source: Chemistry. 2025 Dec 21;32(5):e03590. doi: 10.1002/chem.202503590 (PMC12865148; doi:10.1002/chem.202503590)
Supplement: Supplementary file 3 — Supporting file 3: chem70586‐sup‐0003‐DataFile‐ff.zip [file CHEM-32-e03590-s003.zip]

Archive with 14 entries (13 files):
- HR-MS raw/
- HR-MS raw/10.raw
- HR-MS raw/11.raw
- HR-MS raw/12-neg.raw
- HR-MS raw/12-pos.raw
- HR-MS raw/29.raw
- HR-MS raw/31.raw
- HR-MS raw/32.raw
- HR-MS raw/35.raw
- HR-MS raw/38-1.raw
- HR-MS raw/38.raw
- HR-MS raw/39.raw
- HR-MS raw/SI-3.raw
- HR-MS raw/SI-8.raw
